# Supplementary material for: Minimal intervening control of biomolecular networks leading to a desired cellular state
Source: Sci Rep. 2019 Sep 11;9:13124. doi: 10.1038/s41598-019-49571-6 (PMC6739335; doi:10.1038/s41598-019-49571-6)
Supplement: Supplementary file 2 — Supplementary Data 1 [file 41598_2019_49571_MOESM2_ESM.xlsx]

## Sheet: Update rules
Update rules for nodes in CACC21
time step t+1	time step t
AKT	not PTEN
BCATENIN	not (P53 and GSK3B)
CTL	IFNG and not IL10
CYCLIND1	(BCATENIN or STAT3 or JUN) and not GSK3B
GSK3B	not (TNFR or AKT)
IFNG	CTL
IKK	AKT or TNFR
IL10	not IFNG
JAK	not SOCS
JNK	TNFR
JUN	JNK and not GSK3B
MAC	(IFNG or NFKB) and not IL10
MDM2	(P53 and AKT) and not GSK3B
NFKB	IKK
P21	P53 and not GSK3B
P53	(PTEN or JNK) and not MDM2
PTEN	P53 and not (NFKB or JUN)
SOCS	STAT3
STAT3	JAK
TNFR	MAC
PROLIFERATION	CYCLIND1 and not P21

## Sheet: Fig. 2a and b
		Attractor
Type	Node	att1						att2						att3		att4		att5						att6						att7		att8		att9												att10
Determininstic node	CTL	0	0	0	0	0	0	0	0	0	0	0	0	0	0	0	0	0	0	0	0	0	0	0	0	0	0	0	0	0	0	0	0	1	1	1	1	1	1	1	1	1	1	1	1	1	1	1	1
	IFNG	0	0	0	0	0	0	0	0	0	0	0	0	0	0	0	0	0	0	0	0	0	0	0	0	0	0	0	0	0	0	0	0	1	1	1	1	1	1	1	1	1	1	1	1	1	1	1	1
	IKK	1	1	1	1	1	1	1	0	1	0	1	0	1	1	1	0	1	0	1	0	1	0	0	0	0	0	0	0	1	0	0	0	1	1	1	1	1	1	1	1	1	1	1	1	1	1	1	1
	JAK	1	0	0	0	1	1	1	1	0	0	0	1	1	0	0	1	1	0	0	0	1	1	1	0	0	0	1	1	1	0	1	0	1	0	0	0	1	1	1	0	0	0	1	1	1	0	0	0
	MAC	0	0	0	0	0	0	0	0	0	0	0	0	0	0	0	0	0	0	0	0	0	0	0	0	0	0	0	0	0	0	0	0	1	1	1	1	1	1	1	1	1	1	1	1	1	1	1	1
	PTEN	0	0	0	0	0	0	0	1	0	1	0	1	0	0	0	1	0	1	0	1	0	1	1	1	1	1	1	1	0	1	1	1	0	0	0	0	0	0	0	0	0	0	0	0	0	0	0	0
	SOCS	1	1	1	0	0	0	0	1	1	1	0	0	1	0	0	1	1	1	1	0	0	0	1	1	1	0	0	0	1	0	1	0	1	1	1	0	0	0	1	1	1	0	0	0	1	1	1	0
	STAT3	1	1	0	0	0	1	1	1	1	0	0	0	0	1	1	0	1	1	0	0	0	1	1	1	0	0	0	1	0	1	0	1	1	1	0	0	0	1	1	1	0	0	0	1	1	1	0	0
	TNFR	0	0	0	0	0	0	0	0	0	0	0	0	0	0	0	0	0	0	0	0	0	0	0	0	0	0	0	0	0	0	0	0	1	1	1	1	1	1	1	1	1	1	1	1	1	1	1	1
Nondeterministic node	AKT	1	1	1	1	1	1	0	1	0	1	0	1	1	1	0	1	0	1	0	1	0	1	0	0	0	0	0	0	0	1	0	0	1	1	1	1	1	1	1	1	1	1	1	1	1	1	1	1
	GSK3B	0	0	0	0	0	0	0	1	0	1	0	1	0	0	0	1	0	1	0	1	0	1	1	1	1	1	1	1	0	1	1	1	0	0	0	0	0	0	0	0	0	0	0	0	0	0	0	0
	IL10	1	1	1	1	1	1	1	1	1	1	1	1	1	1	1	1	1	1	1	1	1	1	1	1	1	1	1	1	1	1	1	1	0	0	0	0	0	0	0	0	0	0	0	0	0	0	0	0
	JNK	0	0	0	0	0	0	0	0	0	0	0	0	0	0	0	0	0	0	0	0	0	0	0	0	0	0	0	0	0	0	0	0	1	1	1	1	1	1	1	1	1	1	1	1	1	1	1	1
	JUN	0	0	0	0	0	0	0	0	0	0	0	0	0	0	0	0	0	0	0	0	0	0	0	0	0	0	0	0	0	0	0	0	1	1	1	1	1	1	1	1	1	1	1	1	1	1	1	1
	MDM2	0	0	0	0	0	0	0	0	0	0	0	0	0	0	0	0	0	0	0	0	0	0	0	0	0	0	0	0	0	0	0	0	1	1	0	0	1	1	0	0	1	1	0	0	1	0	0	1
	NFKB	1	1	1	1	1	1	0	1	0	1	0	1	1	1	0	1	0	1	0	1	0	1	0	0	0	0	0	0	0	1	0	0	1	1	1	1	1	1	1	1	1	1	1	1	1	1	1	1
	P53	0	0	0	0	0	0	1	0	1	0	1	0	0	0	1	0	1	0	1	0	1	0	1	1	1	1	1	1	1	0	1	1	1	0	0	1	1	0	0	1	1	0	0	1	0	0	1	1
Symmetric node	BCATENIN	1	1	1	1	1	1	1	1	1	1	1	1	1	1	1	1	1	1	1	1	1	1	0	0	0	0	0	0	1	1	0	0	1	1	1	1	1	1	1	1	1	1	1	1	1	1	1	1
	CYCLIND1	1	1	1	1	1	1	0	1	0	1	0	1	1	1	0	1	0	1	0	1	0	1	0	0	0	0	0	0	0	1	0	0	1	1	1	1	1	1	1	1	1	1	1	1	1	1	1	1
	P21	0	0	0	0	0	0	0	1	0	1	0	1	0	0	0	1	0	1	0	1	0	1	0	0	0	0	0	0	0	1	0	0	1	1	0	0	1	1	0	0	1	1	0	0	1	0	0	1
	PROLIFERATION	1	1	1	1	1	1	0	0	0	0	0	0	1	1	0	0	0	0	0	0	0	0	0	0	0	0	0	0	0	0	0	0	1	0	0	1	1	0	0	1	1	0	0	1	0	0	1	1
	att8 is the attractor q in Fig. 2a and 2b.
[truncated: 16 more columns]

## Sheet: Fig. 2c
att1 and att3 are the two undesired attractors.
The undesired states set 1 in Fig. 2c is the basin of att1.
The undesired states set 2 in Fig. 2c is the basin of att3.
{att2, att4, att5, att6, att7, att8} is the set of desired attractors.
		basin size	Ratio
Undesired attractor	att1	1285535
Desired attractor	att2	44640	0.021286
Undesired attractor	att3	428512
Desired attractor	att4	14880	0.00709534
Desired attractor	att5	44640	0.021286
Desired attractor	att6	1440	0.000686646
Desired attractor	att7	14880	0.00709534
Desired attractor	att8	480	0.000228882
Total			0.0576783
From	To
att1	att2	att4	att5	att6	att7	att8	Total
Average mHD	2.374	3.374	2.374	5.207	3.374	6.207	1.999
std	0.832	0.895	0.895	0.895	1.514	0.895	1.514
att3	att2	att4	att5	att6	att7	att8	Total
Average mHD	3.374	2.594	3.374	6.207	2.594	5.207	1.99
std	0.832	0.895	1.065	0.895	1.514	1.065	1.514
att1 or att3	att2	att4	att5	att6	att7	att8	Total
Average mHD	2.624	3.179	2.624	5.457	3.179	5.957	1.99
std	0.832	0.995	1	0.995	1.574	1	1.574
