# Supplementary material for: Minimal intervening control of biomolecular networks leading to a desired cellular state
Source: Sci Rep. 2019 Sep 11;9:13124. doi: 10.1038/s41598-019-49571-6 (PMC6739335; doi:10.1038/s41598-019-49571-6)
Supplement: Supplementary file 3 — Supplementary Data 2 [file 41598_2019_49571_MOESM3_ESM.xlsx]

## Sheet: original update rules
Update rules for the original CACC network
time step t+1	time step t
ATM	ROS						ROS		0	*
ASK1	ROS and not P21						ROS		0	*
AKT	PI3K and not (PP2A or CASP3)						PI3K		1	*
BAX	((TBID or P53) and PP2A) and not AKT						0		0	*	*
BCATENIN	not (GSK3B and APC)						1		1		*
BCL2	(STAT3 or NFKB) and not (P53 or PP2A)						(STAT3 or NFKB) and not P53		not P53
CASP3	(CASP8 or CASP9) and not IAP						0		0	*	*
CASP8	FADD and not (CFLIP or P21)						FADD and not CFLIP		0	*
CASP9	CYTC and not (IAP or P21)						CYTC and not IAP		0	*
CERAMIDE	SMASE and not SPHK1						0		0	*	*
CFLIP	NFKB						NFKB		1	*
COX2	S1P and TNFR						TNFR		TNFR
CYCLIND1	(BCATENIN or STAT3 or JUN) and not GSK3B						1		1	*	*
CYTC	MOMP						MOMP		0	*
EP2	PGE2						PGE2		PGE2
ERK	MEK						1		1	*	*
FAS	CTL						CTL		CTL
FADD	TNFR or FAS						TNFR or FAS		TNFR or FAS
FOS	ERK						1		1	*	*
GP130	IL6						1		1	*	*
GSK3B	not (EP2 or AKT)						0		0	*	*
IAP	(NFKB or STAT3) and not SMAC						(NFKB or STAT3) and not SMAC		1
IKB	not IKK						not IKK		0
IKK	AKT or (S1P and TNFR)						AKT or TNFR		1
JAK	GP130 and not SOCS	SOCS					not SOCS		0	*
JNK	ASK1 or MEKK1						ASK1 or MEKK1		MEKK1
JUN	((BCATENIN or ERK) and JNK) and not GSK3B						JNK		JNK
MDM2	(P53 and AKT) and not (GSK3B or ATM)						(P53 and AKT) and not ATM		P53
MEK	RAF or ROS						1		1	*	*
MEKK1	CERAMIDE or TGFR or TNFR						TNFR		TNFR
MOMP	(BAX or TBID or CERAMIDE) and not BCL2						TBID and not BCL2		0	*
NFKB	not IKB						not IKB		1	*
P21	(P53 or SMAD) and not (GSK3B or CASP3)						0		P53		*
P53	(PTEN or JNK or ATM) and not MDM2						(PTEN or JNK or ATM) and not MDM2		JNK and not MDM2
PGE2	COX2						COX2		COX2
PI3K	(EP2 or RAS) and not PTEN						not PTEN		1	*
PP2A	CERAMIDE and not AKT						0		0	*	*
PTEN	P53 and not (NFKB or JUN)						P53 and not (NFKB or JUN)		0	*
RAF	CERAMIDE or RAS						1		1	*	*
RAS	EP2 or GP130						1		1	*	*
ROS	TNFR and not SOD						TNFR and not SOD		0	*
SOD	NFKB or STAT3						NFKB or STAT3		1	*
S1P	SPHK1						1		1	*	*
SMAC	MOMP						MOMP		0	*
SMAD	TGFR and not JUN						0		0	*	*
SMAD7	SMAD or NFKB						NFKB		1	*
SMASE	P53 or FADD						P53 or FADD		P53 or FADD
SPHK1	ERK or TNFR						1		1	*	*
STAT3	JAK						JAK		1	*
SOCS	STAT3						STAT3		1	*
TBID	CASP8 and not BCL2						CASP8 and not BCL2		0	*
TGFR	TGFB and not SMAD7						0		0	*	*
TNFR	TNFA						TNFA		TNFA
TREG	(IL10 or DC) and not IL6						0		0	*	*
TNFA	MAC						MAC		MAC
TH2	IL4 and not (IFNG or TGFB)						not IFNG		IL4 and not IFNG
TH1	(IL12 or IFNG) and not (IL10 or TGFB or IL4)						0		(IL12 or IFNG) and not (IL10 or IL4)		*
TGFB	TREG						0		0	*	*
MAC	(IFNG or CCL2) and not IL10						(IFNG or CCL2) and not IL10		not IL10
IL6	MAC or DC or NFKB						1		1	*	*
IL4	DC or TH2						1		DC or TH2		*
IL12	DC or MAC						1		DC or MAC		*
IL10	TREG or TH2						TH2		TH2
IFNG	TH1 or CTL						CTL		TH1 or CTL
CTL	IFNG and not TGFB						IFNG		IFNG
DC	(CCL2 or TNFA) and not IL10						1		not IL10		*
CCL2	NFKB						NFKB		1	*
PROLIFERATION	(FOS and CYCLIND1) and not (P21 or CASP3)						1		not P21		*
APOPTOSIS	CASP3						0		0	*	*
APC	input						1		1	*	*

## Sheet: update rules for CACC49
Update rules for CACC49 obtained by inserting (DC,APC)=(1,1) into the original update rules
time step t+1	time step t
ATM	ROS
ASK1	ROS & ! P21
AKT	PI3K & ! CASP3
BCATENIN	! GSK3B
BCL2	( STAT3 | NFKB ) & ! P53
CASP3	( CASP8 | CASP9 ) & ! IAP
CASP8	FADD & ! ( CFLIP | P21 )
CASP9	CYTC & ! ( IAP | P21 )
CFLIP	NFKB
COX2	TNFR
CYCLIND1	( BCATENIN | STAT3 | JUN ) & ! GSK3B
CYTC	MOMP
EP2	PGE2
FAS	CTL
FADD	TNFR | FAS
GSK3B	! ( EP2 | AKT )
IAP	( NFKB | STAT3 ) & ! SMAC
IKB	! IKK
IKK	AKT | TNFR
JAK	! SOCS
JNK	ASK1 | MEKK1
JUN	JNK & ! GSK3B
MDM2	( P53 & AKT ) & ! ( GSK3B | ATM )
MEKK1	TNFR
MOMP	TBID & ! BCL2
NFKB	! IKB
P21	P53 & ! ( GSK3B | CASP3 )
P53	( PTEN | JNK | ATM ) & ! MDM2
PGE2	COX2
PI3K	! PTEN
PTEN	P53 & ! ( NFKB | JUN )
ROS	TNFR & ! SOD
SOD	NFKB | STAT3
SMAC	MOMP
SMAD7	NFKB
SMASE	P53 | FADD
STAT3	JAK
SOCS	STAT3
TBID	CASP8 & ! BCL2
TNFR	TNFA
TNFA	MAC
TH2	! IFNG
MAC	( IFNG | CCL2 ) & ! IL10
IL10	TH2
IFNG	CTL
CTL	IFNG
CCL2	NFKB
PROLIFERATION	CYCLIND1 & ! ( P21 | CASP3 )
APOPTOSIS	CASP3

## Sheet: attractors&sampled_basin
10,000,000 randomly selected initial states						Attractor
Attractor		Basin size			Node	attr1		attr2						attr3												attr4												attr5
cancer	att1	619148		1	CASP3	0	0	0	0	0	0	0	0	0	0	0	0	0	0	0	0	0	0	0	0	0	0	0	0	0	0	0	0	0	0	0	0	0	0	0	0	0	0	0	0	0	0	0	0
cancer	att2	1857037		2	COX2	0	0	0	0	0	0	0	0	1	0	1	0	1	0	1	0	1	0	1	0	1	0	1	0	1	0	1	0	1	0	1	0	1	1	1	1	1	1	1	1	1	1	1	1
	att3	1873779		3	CTL	0	0	0	0	0	0	0	0	0	1	0	1	0	1	0	1	0	1	0	1	0	1	0	1	0	1	0	1	0	1	0	1	1	1	1	1	1	1	1	1	1	1	1	1
	att4	1875630		4	GSK3B	0	0	0	0	0	0	0	0	0	0	0	0	0	0	0	0	0	0	0	0	0	0	0	0	0	0	0	0	0	0	0	0	0	0	0	0	0	0	0	0	0	0	0	0
	att5	892480		5	IFNG	0	0	0	0	0	0	0	0	1	0	1	0	1	0	1	0	1	0	1	0	1	0	1	0	1	0	1	0	1	0	1	0	1	1	1	1	1	1	1	1	1	1	1	1
	att6	624942		6	IKB	0	0	0	0	0	0	0	0	0	0	0	0	0	0	0	0	0	0	0	0	0	0	0	0	0	0	0	0	0	0	0	0	0	0	0	0	0	0	0	0	0	0	0	0
	att7	623618		7	IKK	1	1	1	1	1	1	1	1	1	1	1	1	1	1	1	1	1	1	1	1	1	1	1	1	1	1	1	1	1	1	1	1	1	1	1	1	1	1	1	1	1	1	1	1
	att8	984489		8	JAK	1	0	1	1	1	0	0	0	1	1	1	0	0	0	1	1	1	0	0	0	1	1	0	0	0	1	1	1	0	0	0	1	1	0	0	0	1	1	1	0	0	0	1	1
	att9	265634		9	MAC	0	0	0	0	0	0	0	0	0	1	0	1	0	1	0	1	0	1	0	1	0	1	0	1	0	1	0	1	0	1	0	1	1	1	1	1	1	1	1	1	1	1	1	1
	att10	359396		10	MOMP	0	0	0	0	0	0	0	0	0	0	0	0	0	0	0	0	0	0	0	0	0	0	0	0	0	0	0	0	0	0	0	0	0	0	0	0	0	0	0	0	0	0	0	0
	att11	8333		11	NFKB	1	1	1	1	1	1	1	1	1	1	1	1	1	1	1	1	1	1	1	1	1	1	1	1	1	1	1	1	1	1	1	1	1	1	1	1	1	1	1	1	1	1	1	1
	att12	8948		12	PGE2	0	0	0	0	0	0	0	0	0	1	0	1	0	1	0	1	0	1	0	1	0	1	0	1	0	1	0	1	0	1	0	1	1	1	1	1	1	1	1	1	1	1	1	1
normal	att13	3176		13	PTEN	0	0	0	0	0	0	0	0	0	0	0	0	0	0	0	0	0	0	0	0	0	0	0	0	0	0	0	0	0	0	0	0	0	0	0	0	0	0	0	0	0	0	0	0
	att14	2572		14	ROS	0	0	0	0	0	0	0	0	0	0	0	0	0	0	0	0	0	0	0	0	0	0	0	0	0	0	0	0	0	0	0	0	0	0	0	0	0	0	0	0	0	0	0	0
normal	att15	594		15	SOCS	1	0	0	0	1	1	1	0	0	0	1	1	1	0	0	0	1	1	1	0	0	1	1	1	0	0	0	1	1	1	0	0	1	1	1	0	0	0	1	1	1	0	0	0
normal	att16	224		16	STAT3	0	1	0	1	1	1	0	0	0	1	1	1	0	0	0	1	1	1	0	0	1	1	1	0	0	0	1	1	1	0	0	0	1	1	0	0	0	1	1	1	0	0	0	1
Total		10000000		17	TH2	1	1	1	1	1	1	1	1	1	0	1	0	1	0	1	0	1	0	1	0	1	0	1	0	1	0	1	0	1	0	1	0	0	0	0	0	0	0	0	0	0	0	0	0
				18	TNFA	0	0	0	0	0	0	0	0	1	0	1	0	1	0	1	0	1	0	1	0	1	0	1	0	1	0	1	0	1	0	1	0	1	1	1	1	1	1	1	1	1	1	1	1
				19	TNFR	0	0	0	0	0	0	0	0	0	1	0	1	0	1	0	1	0	1	0	1	0	1	0	1	0	1	0	1	0	1	0	1	1	1	1	1	1	1	1	1	1	1	1	1
				20	PI3K	1	1	1	1	1	1	1	1	1	1	1	1	1	1	1	1	1	1	1	1	1	1	1	1	1	1	1	1	1	1	1	1	1	1	1	1	1	1	1	1	1	1	1	1
				21	FAS	0	0	0	0	0	0	0	0	1	0	1	0	1	0	1	0	1	0	1	0	1	0	1	0	1	0	1	0	1	0	1	0	1	1	1	1	1	1	1	1	1	1	1	1
				22	SMAC	0	0	0	0	0	0	0	0	0	0	0	0	0	0	0	0	0	0	0	0	0	0	0	0	0	0	0	0	0	0	0	0	0	0	0	0	0	0	0	0	0	0	0	0
				23	ASK1	0	0	0	0	0	0	0	0	0	0	0	0	0	0	0	0	0	0	0	0	0	0	0	0	0	0	0	0	0	0	0	0	0	0	0	0	0	0	0	0	0	0	0	0
				24	MEKK1	0	0	0	0	0	0	0	0	1	0	1	0	1	0	1	0	1	0	1	0	1	0	1	0	1	0	1	0	1	0	1	0	1	1	1	1	1	1	1	1	1	1	1	1
				25	CCL2	1	1	1	1	1	1	1	1	1	1	1	1	1	1	1	1	1	1	1	1	1	1	1	1	1	1	1	1	1	1	1	1	1	1	1	1	1	1	1	1	1	1	1	1
				26	IL10	1	1	1	1	1	1	1	1	0	1	0	1	0	1	0	1	0	1	0	1	0	1	0	1	0	1	0	1	0	1	0	1	0	0	0	0	0	0	0	0	0	0	0	0
				27	SOD	1	1	1	1	1	1	1	1	1	1	1	1	1	1	1	1	1	1	1	1	1	1	1	1	1	1	1	1	1	1	1	1	1	1	1	1	1	1	1	1	1	1	1	1
				28	P53	0	0	0	0	0	0	0	0	1	0	0	0	1	0	0	0	1	0	0	0	1	0	0	0	1	0	0	0	1	0	0	0	1	1	0	0	1	1	0	0	1	1	0	0
				29	BCATENIN	1	1	1	1	1	1	1	1	1	1	1	1	1	1	1	1	1	1	1	1	1	1	1	1	1	1	1	1	1	1	1	1	1	1	1	1	1	1	1	1	1	1	1	1
				30	JUN	0	0	0	0	0	0	0	0	1	0	1	0	1	0	1	0	1	0	1	0	1	0	1	0	1	0	1	0	1	0	1	0	1	1	1	1	1	1	1	1	1	1	1	1
				31	EP2	0	0	0	0	0	0	0	0	1	0	1	0	1	0	1	0	1	0	1	0	1	0	1	0	1	0	1	0	1	0	1	0	1	1	1	1	1	1	1	1	1	1	1	1
				32	AKT	1	1	1	1	1	1	1	1	1	1	1	1	1	1	1	1	1	1	1	1	1	1	1	1	1	1	1	1	1	1	1	1	1	1	1	1	1	1	1	1	1	1	1	1
				33	JNK	0	0	0	0	0	0	0	0	0	1	0	1	0	1	0	1	0	1	0	1	0	1	0	1	0	1	0	1	0	1	0	1	1	1	1	1	1	1	1	1	1	1	1	1
				34	ATM	0	0	0	0	0	0	0	0	0	0	0	0	0	0	0	0	0	0	0	0	0	0	0	0	0	0	0	0	0	0	0	0	0	0	0	0	0	0	0	0	0	0	0	0
				35	MDM2	0	0	0	0	0	0	0	0	0	1	0	0	0	1	0	0	0	1	0	0	0	1	0	0	0	1	0	0	0	1	0	0	0	1	1	0	0	1	1	0	0	1	1	0
				36	TBID	0	0	0	0	0	0	0	0	0	0	0	0	0	0	0	0	0	0	0	0	0	0	0	0	0	0	0	0	0	0	0	0	0	0	0	0	0	0	0	0	0	0	0	0
				37	BCL2	1	1	1	1	1	1	1	1	1	0	1	1	1	0	1	1	1	0	1	1	1	0	1	1	1	0	1	1	1	0	1	1	1	0	0	1	1	0	0	1	1	0	0	1
				38	CASP8	0	0	0	0	0	0	0	0	0	0	0	0	0	0	0	0	0	0	0	0	0	0	0	0	0	0	0	0	0	0	0	0	0	0	0	0	0	0	0	0	0	0	0	0
				39	CASP9	0	0	0	0	0	0	0	0	0	0	0	0	0	0	0	0	0	0	0	0	0	0	0	0	0	0	0	0	0	0	0	0	0	0	0	0	0	0	0	0	0	0	0	0
				40	IAP	1	1	1	1	1	1	1	1	1	1	1	1	1	1	1	1	1	1	1	1	1	1	1	1	1	1	1	1	1	1	1	1	1	1	1	1	1	1	1	1	1	1	1	1
				41	CYTC	0	0	0	0	0	0	0	0	0	0	0	0	0	0	0	0	0	0	0	0	0	0	0	0	0	0	0	0	0	0	0	0	0	0	0	0	0	0	0	0	0	0	0	0
				42	P21	0	0	0	0	0	0	0	0	0	1	0	0	0	1	0	0	0	1	0	0	0	1	0	0	0	1	0	0	0	1	0	0	0	1	1	0	0	1	1	0	0	1	1	0
				43	CYCLIND1	1	1	1	1	1	1	1	1	1	1	1	1	1	1	1	1	1	1	1	1	1	1	1	1	1	1	1	1	1	1	1	1	1	1	1	1	1	1	1	1	1	1	1	1
				44	FADD	0	0	0	0	0	0	0	0	1	1	1	1	1	1	1	1	1	1	1	1	1	1	1	1	1	1	1	1	1	1	1	1	1	1	1	1	1	1	1	1	1	1	1	1
				45	CFLIP	1	1	1	1	1	1	1	1	1	1	1	1	1	1	1	1	1	1	1	1	1	1	1	1	1	1	1	1	1	1	1	1	1	1	1	1	1	1	1	1	1	1	1	1
				46	APOPTOSIS	0	0	0	0	0	0	0	0	0	0	0	0	0	0	0	0	0	0	0	0	0	0	0	0	0	0	0	0	0	0	0	0	0	0	0	0	0	0	0	0	0	0	0	0
				47	PROLIFERATION	1	1	1	1	1	1	1	1	1	1	0	1	1	1	0	1	1	1	0	1	1	1	0	1	1	1	0	1	1	1	0	1	1	1	0	0	1	1	0	0	1	1	0	0
				48	SMAD7	1	1	1	1	1	1	1	1	1	1	1	1	1	1	1	1	1	1	1	1	1	1	1	1	1	1	1	1	1	1	1	1	1	1	1	1	1	1	1	1	1	1	1	1
				49	SMASE	0	0	0	0	0	0	0	0	1	1	1	1	1	1	1	1	1	1	1	1	1	1	1	1	1	1	1	1	1	1	1	1	1	1	1	1	1	1	1	1	1	1	1	1
[truncated: 52 more columns]
