# Supplementary material for: Minimal intervening control of biomolecular networks leading to a desired cellular state
Source: Sci Rep. 2019 Sep 11;9:13124. doi: 10.1038/s41598-019-49571-6 (PMC6739335; doi:10.1038/s41598-019-49571-6)
Supplement: Supplementary file 4 — Supplementary Data 3 [file 41598_2019_49571_MOESM4_ESM.xlsx]

## Sheet: original update rules
Update rules for the original T-cell54 network
time step t+1	time step t
A20	NFKB
Apoptosis	Caspase or Apoptosis
BclxL	(NFKB or STAT3) and not (BID or GZMB or DISC)
BID	(Caspase or GZMB) and not (BClxL or MCL1)
Caspase	(((TRADD or GZMB) and BID) and not IAP) or DISC
Ceramide	Fas and not S1P
CREB	ERK and IFNG
CTLA4	TCR
Cytoskeleton_signaling	FYN
DISC	FasT and ((Fas and IL2) or Ceramide or (Fas and not FLIP))
ERK	MEK and PI3K
Fas	FasT and FasL and not sFas
FasL	STAT3 or NFKB or NFAT or ERK
FasT	NFKB
FLIP	(NFKB or (CREB and IFNG)) and not DISC
FYN	TCR or IL2RB
GAP	[RAS or (PDGFR and GAP)] and not (IL15 or IL2)
GPCR	S1P
GRB2	IL2RB or ZAP70
GZMB	(CREB and IFNG) or TBET
IAP	NFKB and not BID
IFNG	[(IL2 or IL15 or stimuli) and IFNGT] and not (SMAD or P2)
IFNGT	TBET or STAT3 or NFAT
IL2	(NFKB or STAT3 or NFAT) and not TBET
IL2RA	(IL2 and IL2RAT) and not IL2RA
IL2RAT	IL2 and (STAT3 or NFKB)
IL2RB	IL2RBT and (IL2 or IL15)
IL2RBT	ERK and TBET
JAK	(IL2RA or IL2RB or RANTES or IFNG) and not(SOCS or CD45)
LCK	CD45 or [(TCR or IL2RB) and not ZAP70]
MCL1	IL2RB and STAT3 and NFKB and PI3K
MEK	RAS
NFAT	PI3K
NFKB	(TPL2 or PI3K) or (FLIP and TRADD and IAP)
P2	(IFNG or P2) and not Stimuli2
P27	STAT3
PDGFR	S1P or PDGF
PI3K	PDGFR or RAS
PLCG1	GRB2 or PDGFR
Proliferation	STA3 and not P27
RANTES	NFKB
RAS	(GRB2 or PLCG1) and not GAP
S1P	SPHK1 and not Ceramide
sFas	FasT
SMAD	GPCR
SOCS	JAK and not(IL2 or IL15)
SPHK1	PDGFR
STAT3	JAK
TBET	JAK or TBET
TCR	Stimuli and not CTLA4
TNF	NFKB
TPL2	TAX or (PI3K and TNF)
TRADD	TNF and not (IAP or A20)
ZAP70	LCK and not FYN

## Sheet: attractors&sampled_basin
Set (CD45, IL15, PDGF, Stimuli, Stimuli2, TAX)=(0,1,1,1,0,0) in the original update rules.
10,000,000 randomly selected initial states						Attractor
Attractor		Basin size			Node	attr1					attr2					attr3					attr4
Desired	attr1	9943979		1	CTLA4	1	1	0	0		1	1	0	0		1	1	0	0		1	1	0	0
Undesired	attr2	46844		2	TCR	1	0	0	1		1	0	0	1		1	0	0	1		1	0	0	1
Desired	attr3	8990		3	PDGFR	1	1	1	1		1	1	1	1		1	1	1	1		1	1	1	1
Undesired	attr4	187		4	FYN	1	1	1	1		1	1	1	1		1	1	1	1		1	1	1	1
Total		10000000		5	Cytoskeleton_signaling	1	1	1	1		1	1	1	1		1	1	1	1		1	1	1	1
				6	LCK	1	1	1	1		1	1	1	1		1	1	1	1		1	1	1	1
				7	ZAP70	0	0	0	0		0	0	0	0		0	0	0	0		0	0	0	0
				8	GRB2	1	1	1	1		1	1	1	1		1	1	1	1		1	1	1	1
				9	PLCG1	1	1	1	1		1	1	1	1		1	1	1	1		1	1	1	1
				10	RAS	1	1	1	1		1	1	1	1		1	1	1	1		1	1	1	1
				11	GAP	0	0	0	0		0	0	0	0		0	0	0	0		0	0	0	0
				12	MEK	1	1	1	1		1	1	1	1		1	1	1	1		1	1	1	1
				13	ERK	1	1	1	1		1	1	1	1		1	1	1	1		1	1	1	1
				14	PI3K	1	1	1	1		1	1	1	1		1	1	1	1		1	1	1	1
				15	NFKB	1	1	1	1		1	1	1	1		1	1	1	1		1	1	1	1
				16	NFAT	1	1	1	1		1	1	1	1		1	1	1	1		1	1	1	1
				17	RANTES	1	1	1	1		1	1	1	1		1	1	1	1		1	1	1	1
				18	IL2	0	0	0	0		0	0	0	0		0	0	0	0		0	0	0	0
				19	IL2RBT	1	1	1	1		1	1	1	1		1	1	1	1		1	1	1	1
				20	IL2RB	1	1	1	1		1	1	1	1		1	1	1	1		1	1	1	1
				21	IL2RAT	0	0	0	0		0	0	0	0		0	0	0	0		0	0	0	0
				22	IL2RA	0	0	0	0		0	0	0	0		0	0	0	0		0	0	0	0
				23	JAK	1	1	1	1		1	1	1	1		1	1	1	1		1	1	1	1
				24	SOCS	0	0	0	0		0	0	0	0		0	0	0	0		0	0	0	0
				25	STAT3	1	1	1	1		1	1	1	1		1	1	1	1		1	1	1	1
				26	P27	1	1	1	1		1	1	1	1		1	1	1	1		1	1	1	1
				27	Proliferation	0	0	0	0		0	0	0	0		0	0	0	0		0	0	0	0
				28	TBET	1	1	1	1		1	1	1	1		1	1	1	1		1	1	1	1
				29	CREB	0	0	0	0		0	0	0	0		0	0	0	0		0	0	0	0
				30	IFNGT	1	1	1	1		1	1	1	1		1	1	1	1		1	1	1	1
				31	IFNG	0	0	0	0		0	0	0	0		0	0	0	0		0	0	0	0
				32	P2	1	1	1	1		1	1	1	1		0	0	0	0		0	0	0	0
				33	GZMB	1	1	1	1		1	1	1	1		1	1	1	1		1	1	1	1
				34	TPL2	1	1	1	1		1	1	1	1		1	1	1	1		1	1	1	1
				35	TNF	1	1	1	1		1	1	1	1		1	1	1	1		1	1	1	1
				36	TRADD	0	0	0	0		0	0	0	0		0	0	0	0		0	0	0	0
				37	FasL	1	1	1	1		1	1	1	1		1	1	1	1		1	1	1	1
				38	FasT	1	1	1	1		1	1	1	1		1	1	1	1		1	1	1	1
				39	Fas	0	0	0	0		0	0	0	0		0	0	0	0		0	0	0	0
				40	sFas	1	1	1	1		1	1	1	1		1	1	1	1		1	1	1	1
				41	Ceramide	0	0	0	0		0	0	0	0		0	0	0	0		0	0	0	0
				42	DISC	0	0	0	0		0	0	0	0		0	0	0	0		0	0	0	0
				43	Caspase	0	0	0	0		0	0	0	0		0	0	0	0		0	0	0	0
				44	FLIP	1	1	1	1		1	1	1	1		1	1	1	1		1	1	1	1
				45	A20	1	1	1	1		1	1	1	1		1	1	1	1		1	1	1	1
				46	BID	0	0	0	0		0	0	0	0		0	0	0	0		0	0	0	0
				47	IAP	1	1	1	1		1	1	1	1		1	1	1	1		1	1	1	1
				48	BclxL	0	0	0	0		0	0	0	0		0	0	0	0		0	0	0	0
				49	MCL1	1	1	1	1		1	1	1	1		1	1	1	1		1	1	1	1
				50	Apoptosis	1	1	1	1		0	0	0	0		1	1	1	1		0	0	0	0
				51	GPCR	1	1	1	1		1	1	1	1		1	1	1	1		1	1	1	1
				52	SMAD	1	1	1	1		1	1	1	1		1	1	1	1		1	1	1	1
				53	SPHK1	1	1	1	1		1	1	1	1		1	1	1	1		1	1	1	1
				54	S1P	1	1	1	1		1	1	1	1		1	1	1	1		1	1	1	1
