# Supplementary material for: Minimal intervening control of biomolecular networks leading to a desired cellular state
Source: Sci Rep. 2019 Sep 11;9:13124. doi: 10.1038/s41598-019-49571-6 (PMC6739335; doi:10.1038/s41598-019-49571-6)
Supplement: Supplementary file 5 — Supplementary Data 4 [file 41598_2019_49571_MOESM5_ESM.xlsx]

## Sheet: Original update rules
Update rules for the original MAPK network
time step t+1	time step t
AKT	PDK1 & !PTEN
AP1	JUN & (FOS | ATF2)
Apoptosis	!BCL2 & !ERK & FOXO3 & p53
ATF2	JNK | p38
ATM	DNA_damage
BCL2	CREB & AKT
CREB	MSK
DNA_damage	input
DUSP1	CREB
EGFR	(EGFR_stimulus | SPRY) & !(PKC | GRB2)
EGFR_stimulus	input
ELK1	ERK | JNK | p38
ERK	MEK1_2
FGFR3	FGFR3_stimulus & !(GRB2 | PKC)
FGFR3_stimulus	input
FOS	ERK & RSK & (ELK1 | CREB)
FOXO3	JNK & !AKT
FRS2	FGFR3 & !SPRY & !GRB2
GAB1	GRB2 | PI3K
GADD45	SMAD | p53
GRB2	EGFR | FRS2 | TGFBR
Growth_Arrest	p21
JNK	(TAOK & MAP3K1_3) | (MAP3K1_3 & MTK1) | (TAOK & MTK1) | (TAK1 & MTK1) | (TAK1 & MAP3K1_3) | (TAK1 & TAOK) | ((TAOK | MTK1 | MAP3K1_3 | TAK1) & !DUSP1)
JUN	JNK
MAP3K1_3	RAS
MAX	p38
MDM2	(p53 | AKT) & !p14
MEK1_2	(RAF | MAP3K1_3) & !(PPP2CA | AP1)
MSK	ERK | p38
MTK1	GADD45
MYC	(MSK & MAX) | (MSK & AKT)
p14	MYC
p21	!AKT & p53
p38	(TAOK & MAP3K1_3) | (MAP3K1_3 & MTK1) | (TAOK & MTK1) | (TAK1 & MTK1) | (TAK1 & MAP3K1_3) | (TAK1 & TAOK) | ((TAOK | MTK1 | MAP3K1_3 | TAK1) & !DUSP1)
p53	(ATM & p38) | ((ATM | p38) & !MDM2)
p70	PDK1 & ERK
PDK1	PI3K
PI3K	GAB1 | (RAS & SOS)
PKC	PLCG
PLCG	EGFR | FGFR3
PPP2CA	p38
Proliferation	p70 & MYC & !p21
PTEN	p53
RAF	(RAS | PKC) & !(ERK | AKT)
RAS	SOS | PLCG
RSK	ERK
SMAD	TGFBR
SOS	GRB2 & !RSK
SPRY	ERK
TAK1	TGFBR
TAOK	ATM
TGFBR	TGFBR_stimulus
TGFBR_stimulus	input

## Sheet: Update rules for MAPK33
Update rules for MAPK33 obtained by inserting (DNA_damage, EGFR_Stimulus, FGFR3_Stimulus, TGFBR_Stimulus, EGFR) =(0,0,0,0,1) into the original update rules
time step t+1	time step t
AKT	!PTEN
AP1	JUN & (FOS | ATF2)
Apoptosis	!BCL2 & !ERK & FOXO3 & p53
ATF2	JNK | p38
BCL2	CREB & AKT
CREB	MSK
DUSP1	CREB
ELK1	ERK | JNK | p38
ERK	MEK1_2
FOS	ERK & RSK & (ELK1 | CREB)
FOXO3	JNK & !AKT
GADD45	p53
Growth_Arrest	p21
JNK	MTK1 | !DUSP1
JUN	JNK
MAX	p38
MDM2	(p53 | AKT) & !p14
MEK1_2	!(PPP2CA | AP1)
MSK	ERK | p38
MTK1	GADD45
MYC	(MSK & MAX) | (MSK & AKT)
p14	MYC
p21	!AKT & p53
p38	MTK1 | !DUSP1
p53	p38 & !MDM2
p70	ERK
PPP2CA	p38
Proliferation	p70 & MYC & !p21
PTEN	p53
RAF	!(ERK | AKT)
RSK	ERK
SOS	!RSK
SPRY	ERK

## Sheet: attractor&sampled_basin
1,000,000 randomly selected initial states						Attractor
Attractor		Basin size			Node	att1								att2								att3								attr4								attr5								attr6
	att1	2463038		1	PTEN	1	0	0	1	1	0	0	1	0	0	0	0	0	0	0	0	1	1	0	1	1	1	0	1	0	1	1	0	0	1	1	0	0	0	0	1	0	0	0	1	0	0	0	1
	att2	532384		2	MSK	0	0	1	1	1	1	1	1	1	1	0	0	0	0	1	1	1	0	1	1	1	1	1	1	1	1	0	1	1	1	1	0	0	0	1	1	1	1	1	0	0	1	1	0
	att3	1072887		3	CREB	1	0	0	1	1	1	1	1	1	1	1	0	0	0	0	1	1	1	0	1	1	1	1	1	0	1	1	0	1	1	1	1	0	0	0	1	1	1	1	1	1	0	1	1
	att4	1647771		4	MEK1_2	0	0	1	0	0	0	0	0	0	0	0	0	1	1	1	0	0	0	0	0	0	0	0	0	0	0	0	0	0	0	0	0	0	1	1	0	0	0	0	0	0	0	0	0
	att5	1294805		5	p53	0	0	1	1	0	0	1	1	0	0	0	0	0	0	0	0	1	0	1	1	1	0	1	1	1	1	0	0	1	1	0	0	0	0	1	0	0	0	1	0	0	0	1	0
	att6	529342		6	p21	0	0	0	0	0	0	0	0	0	0	0	0	0	0	0	0	0	1	0	1	0	1	0	1	0	0	0	0	0	0	0	0	0	0	0	0	0	0	0	0	0	0	0	0
	att7	933538		7	JNK	0	1	1	1	1	1	1	0	1	0	0	0	0	1	1	1	0	1	1	1	1	1	1	1	1	0	1	1	1	1	0	1	0	1	1	1	1	1	0	0	1	1	0	1
	att8	838909		8	p38	0	1	1	1	1	1	1	0	1	0	0	0	0	1	1	1	0	1	1	1	1	1	1	1	1	0	1	1	1	1	0	1	0	1	1	1	1	1	0	0	1	1	0	1
	att9	436558		9	GADD45	1	0	0	1	1	0	0	1	0	0	0	0	0	0	0	0	1	1	0	1	1	1	0	1	0	1	1	0	0	1	1	0	0	0	0	1	0	0	0	1	0	0	0	1
	att10	183390		10	MYC	1	0	0	1	1	1	1	1	1	1	1	0	0	0	0	1	1	1	0	1	1	1	1	1	0	1	1	0	1	1	1	1	0	0	0	1	1	1	1	1	1	0	1	1
Desired	att11	65895		11	ERK	0	0	0	1	0	0	0	0	0	0	0	0	0	1	1	1	0	0	0	0	0	0	0	0	0	0	0	0	0	0	0	0	0	0	1	1	0	0	0	0	0	0	0	0
Undesired	att12	1483		12	RSK	0	0	0	0	1	0	0	0	1	0	0	0	0	0	1	1	0	0	0	0	0	0	0	0	0	0	0	0	0	0	0	0	0	0	0	1	1	0	0	0	0	0	0	0
Total		10000000		13	JUN	0	0	1	1	1	1	1	1	1	1	0	0	0	0	1	1	1	0	1	1	1	1	1	1	1	1	0	1	1	1	1	0	0	0	1	1	1	1	1	0	0	1	1	0
				14	FOS	0	0	0	0	0	0	0	0	1	0	0	0	0	0	0	1	0	0	0	0	0	0	0	0	0	0	0	0	0	0	0	0	0	0	0	0	1	0	0	0	0	0	0	0
				15	ATF2	0	0	1	1	1	1	1	1	1	1	0	0	0	0	1	1	1	0	1	1	1	1	1	1	1	1	0	1	1	1	1	0	0	0	1	1	1	1	1	0	0	1	1	0
				16	ELK1	0	0	1	1	1	1	1	1	1	1	0	0	0	0	1	1	1	0	1	1	1	1	1	1	1	1	0	1	1	1	1	0	0	0	1	1	1	1	1	0	0	1	1	0
				17	MDM2	0	0	0	1	1	0	0	0	1	0	0	0	0	1	1	1	0	0	0	0	1	0	0	0	0	0	1	0	0	1	0	0	0	0	1	1	1	0	0	0	1	0	0	1
				18	PPP2CA	0	0	1	1	1	1	1	1	1	1	0	0	0	0	1	1	1	0	1	1	1	1	1	1	1	1	0	1	1	1	1	0	0	0	1	1	1	1	1	0	0	1	1	0
				19	AP1	1	0	0	1	1	1	1	1	1	1	1	0	0	0	0	1	1	1	0	1	1	1	1	1	0	1	1	0	1	1	1	1	0	0	0	1	1	1	1	1	1	0	1	1
				20	AKT	0	0	1	1	0	0	1	1	1	1	1	1	1	1	1	1	0	0	0	1	0	0	0	1	1	1	0	0	1	1	0	0	0	1	1	1	0	1	1	1	0	1	1	1
				21	p14	1	1	0	0	1	1	1	1	1	1	1	1	0	0	0	0	1	1	1	0	1	1	1	1	1	0	1	1	0	1	1	1	1	0	0	0	1	1	1	1	1	1	0	1
				22	MAX	0	0	1	1	1	1	1	1	1	1	0	0	0	0	1	1	1	0	1	1	1	1	1	1	1	1	0	1	1	1	1	0	0	0	1	1	1	1	1	0	0	1	1	0
				23	MTK1	1	1	0	0	1	1	0	0	0	0	0	0	0	0	0	0	1	1	1	0	1	1	1	0	0	0	1	1	0	0	1	1	1	0	0	0	1	0	0	0	1	0	0	0
				24	DUSP1	1	1	0	0	1	1	1	1	1	1	1	1	0	0	0	0	1	1	1	0	1	1	1	1	1	0	1	1	0	1	1	1	1	0	0	0	1	1	1	1	1	1	0	1
				25	p70	0	0	0	0	1	0	0	0	1	0	0	0	0	0	1	1	0	0	0	0	0	0	0	0	0	0	0	0	0	0	0	0	0	0	0	1	1	0	0	0	0	0	0	0
				26	BCL2	1	0	0	0	1	0	0	1	1	1	1	1	0	0	0	0	1	0	0	0	1	0	0	0	0	0	1	0	0	1	1	0	1	0	0	0	1	0	1	1	1	0	0	1
				27	FOXO3	0	0	1	0	0	1	1	0	0	0	0	0	0	0	0	0	0	0	1	1	0	1	1	1	1	0	0	1	1	0	0	0	0	0	0	0	0	1	0	0	0	1	0	0
				28	Apoptosis	0	0	0	1	0	0	0	1	0	0	0	0	0	0	0	0	1	0	0	1	1	0	0	1	0	1	0	0	0	1	0	0	0	0	0	0	0	0	0	0	0	0	0	0
				29	Growth_Arrest	0	0	0	0	0	0	0	0	0	0	0	0	0	0	0	0	1	0	1	0	1	0	1	0	0	0	0	0	0	0	0	0	0	0	0	0	0	0	0	0	0	0	0	0
				30	Proliferation	0	0	0	0	0	1	0	0	1	1	0	0	0	0	0	0	0	0	0	0	0	0	0	0	0	0	0	0	0	0	0	0	0	0	0	0	1	1	0	0	0	0	0	0
				31	RAF	0	1	1	0	0	1	1	0	0	0	0	0	0	0	0	0	0	1	1	1	0	1	1	1	1	0	0	1	1	0	0	1	0	1	0	0	0	1	0	0	0	1	0	0
				32	SOS	1	1	1	1	1	0	1	1	0	0	1	1	1	1	1	0	1	1	1	1	1	1	1	1	1	1	1	1	1	1	1	1	1	1	1	1	0	0	1	1	1	1	1	1
				33	SPRY	0	0	0	0	1	0	0	0	1	0	0	0	0	0	1	1	0	0	0	0	0	0	0	0	0	0	0	0	0	0	0	0	0	0	0	1	1	0	0	0	0	0	0	0
[truncated: 38 more columns]

## Sheet: exact_basin
	Desired attractor	Basin size		Undesired attractor	Basin size
	att11	1		att12	1
	layer1	6911		layer1	10239
	layer2	877824		layer2	235520
	layer3	9732096		layer3	245760
	layer4	31850496		layer4	163840
	layer5	14155776		layer5	655360
	Total	56623104		Total	1310720
	Bain ratio	0.65918		Bain ratio	0.0152588
